# Supplementary material for: Novel Benzimidazole-Endowed Chalcones as α-Glucosidase and α-Amylase Inhibitors: An Insight into Structural and Computational Studies
Source: Molecules. 2024 Nov 27;29(23):5599. doi: 10.3390/molecules29235599 (PMC11643225; doi:10.3390/molecules29235599)
Supplement: Supplementary file 1 [file molecules-29-05599-s001.zip]

Archive with 1 entries (1 files):
- molecules-3244995-supplementary.pdf
